# Supplementary material for: Altering the Properties of Laccases from Ensifer meliloti (Sinorhizobium meliloti) and Cerrena unicolor by Chemical Modifications of Proteins
Source: Biomolecules. 2025 Apr 4;15(4):531. doi: 10.3390/biom15040531 (PMC12025185; doi:10.3390/biom15040531)
Supplement: Supplementary file 1 [file biomolecules-15-00531-s001.zip]

Archive with 1 entries (1 files):
- Table S1-S6 and Figure S1-S3.pdf
